# Supplementary material for: Comparison of the Formation of Plant–Microbial Interface in Pisum sativum L. and Medicago truncatula Gaertn. Nitrogen-Fixing Nodules
Source: Int J Mol Sci. 2023 Sep 8;24(18):13850. doi: 10.3390/ijms241813850 (PMC10531038; doi:10.3390/ijms241813850)
Supplement: Supplementary file 1 [file ijms-24-13850-s001.zip]

Archive with 1 entries (1 files):
- ijms-2576652-supplementary.pdf
